# Supplementary material for: Comparison of PetrifilmTM AC and pour plate techniques used for the heterotrophic aerobic bacterial count in water
Source: FEMS Microbiol Lett. 2024 Apr 29;371:fnae029. doi: 10.1093/femsle/fnae029 (PMC11095641; doi:10.1093/femsle/fnae029)
Supplement: fnae029_Supplemental_File [file fnae029_supplemental_file.zip]

Archive with 1 entries (1 files):
- Supplementary data for FEMS Micro Letters.xlsx
