# Supplementary material for: Comparison of PetrifilmTM AC and pour plate techniques used for the heterotrophic aerobic bacterial count in water
Source: FEMS Microbiol Lett. 2024 Apr 29;371:fnae029. doi: 10.1093/femsle/fnae029 (PMC11095641; doi:10.1093/femsle/fnae029)
Supplement: fnae029_Supplemental_File [file fnae029_supplemental_file.zip › Supplementary data for FEMS Micro Letters.xlsx]

## Sheet: Table S1 ,S2 & Fig S1, S2
	Table S1 - Raw data and accuracy
Source	Petrifilm	Pour plate	Petrifilm	Pour plate	Petrifilm	Pour plate		Petrifilm	Pour plate
	High	High	Medium	Medium	Low	Low		log	log
Red cap	880	1000	190	384	55	34	High	2.94448	3
container	720	976	310	308	68	38		2.85733	2.98945
Tap water	820	1168	280	392	56	44		2.91381	3.06744
No Thiosulf	820	1184	270	340	69	37		2.91381	3.07335
	940	1630	230	416	58	40		2.97313	3.21219
	880	1600	280	464	68	39		2.94448	3.20412
	900	1580	270	304	64	41		2.95424	3.19866
	900	1444	230	388	55	44		2.95424	3.15957
	820	1670	260	440	59	32		2.91381	3.22272
	860	1600	220	404	69	40		2.9345	3.20412
	880	1580	220	416	61	17		2.94448	3.19866
	940	1100	210	428	54	51		2.97313	3.04139
	920	980	230	372	52	25		2.96379	2.99123
	900	1022	200	416	61	47		2.95424	3.00945
	1420	1088	290	324	57	48		3.15229	3.03663
	1530	1012	210	334	69	41		3.18469	3.00518
	980	712	300	140	88	30		2.99123	2.85248
	1000	890	390	244	57	21		3	2.94939
	1210	920	230	237	50	29		3.08279	2.96379
	1410	1336	260	248	40	20		3.14922	3.12581
	1500	1104	410	344	81	69		3.17609	3.04297
	1720	1164	540	262	59	64		3.23553	3.06595
	1900	1608	400	440	73	57		3.27875	3.20629
	1820	1248	440	380	64	39		3.26007	3.09621
	1448	1117	380	440	77	53		3.16077	3.04805
	1584	1021	360	423	53	41		3.19976	3.00903
	1160	1508	350	254	50	30		3.06446	3.1784
	1320	1012	480	202	58	59		3.12057	3.00518
	1850	2168	400	268	40	36		3.26717	3.33606
	1920	1248	390	272	50	26		3.2833	3.09621
	1990	1992	290	319	46	49		3.29885	3.29929
	1900	1968	260	398	55	63		3.27875	3.29403
White cap	720	1168	270	280	50	53		2.85733	3.06744
container	820	944	220	272	65	54		2.91381	2.97497
Tap water	800	1184	220	304	64	44		2.90309	3.07335
With thiosulf	760	1176	220	296	83	49		2.88081	3.07041
	860	1360	220	380	57	43		2.9345	3.13354
	840	1024	180	412	48	42		2.92428	3.0103
	840	1444	250	280	54	52		2.92428	3.15957
	860	1000	190	380	76	52		2.9345	3
	900	1628	210	308	64	57		2.95424	3.21165
	880	976	210	388	60	57		2.94448	2.98945
	940	1364	270	352	63	56		2.97313	3.13481
	780	1088	240	304	68	41		2.89209	3.03663
	800	1072	240	304	73	68		2.90309	3.03019
	820	1440	230	364	59	46		2.91381	3.15836
	1270	988	260	241	36	49		3.1038	2.99476
	990	1152	210	219	42	51		2.99564	3.06145
	960	640	280	284	47	37		2.98227	2.80618
	930	1015	290	216	48	66		2.96848	3.00647
	1240	1100	240	226	49	39		3.09342	3.04139
	1310	996	280	220	45	37		3.11727	2.99826
	1430	1224	490	448	71	69		3.15534	3.08778
	1400	1008	570	460	79	60		3.14613	3.00346
	1920	1400	460	240	75	51		3.2833	3.14613
	1730	2000	490	300	76	55		3.23805	3.30103
	2220	1562	500	462	69	53		3.34635	3.19368
	1940	1460	480	446	60	60		3.2878	3.16435
	1580	1048	290	234	60	30		3.19866	3.02036
	1480	1192	260	196	62	19		3.17026	3.07628
	1830	1784	290	272	58	29		3.26245	3.25139
	1620	1984	330	312	42	23		3.20952	3.29754
	1130	2056	350	219	47	51		3.05308	3.31302
	1460	1928	360	214	44	50		3.16435	3.28511
Borehole	880	1240	380	300	51	155		2.94448	3.09342
water	920	1340	250	296	44	41		2.96379	3.1271
	940	1840	210	204	28	35		2.97313	3.26482
	720	1220	220	228	39	25		2.85733	3.08636
	960	1020	270	280	41	34		2.98227	3.0086
	1020	740	140	212	41	36		3.0086	2.86923
	1120	1240	260	196	46	57		3.04922	3.09342
	840	960	300	252	48	33		2.92428	2.98227
	820	860	310	296	44	17		2.91381	2.9345
	1060	1120	200	292	47	48		3.02531	3.04922
	960	1080	190	228	50	52		2.98227	3.03342
	900	1240	240	212	56	33		2.95424	3.09342
	880	1120	280	228	46	49		2.94448	3.04922
	980	1420	290	168	46	42		2.99123	3.15229
	1140	1096	220	272	24	15		3.0569	3.03981
	1100	1060	290	268	31	32		3.04139	3.02531
	1230	1984	276	209	27	23		3.08991	3.29754
	1170	1880	237	202	31	31		3.06819	3.27416
	1640	2304	213	201	35	39		3.21484	3.36248
	1650	2152	222	201	28	27		3.21748	3.33284
	1240	1412	240	202	47	21		3.09342	3.14983
	1100	1270	270	210	39	41		3.04139	3.1038
	1110	1384	221	194	42	17		3.04532	3.14114
	1199	1120	206	153	48	11		3.07882	3.04922
	1900	2136	227	273	42	36		3.27875	3.3296
	2120	2168	204	227	40	34		3.32634	3.33606
	1260	1600	320	336	43	26		3.10037	3.20412
	1120	1824	520	414	56	29		3.04922	3.26102
	1440	1456	400	336	60	40		3.15836	3.16316
	1980	1632	440	432	63	38		3.29667	3.21272
	2400	1944	346	321	41	32		3.38021	3.2887
	2340	1992	363	399	49	40		3.36922	3.29929
Bottled	1220	1530	280	240	44	41		3.08636	3.18469
water	1160	1060	180	276	30	22		3.06446	3.02531
	1060	1460	340	164	42	42		3.02531	3.16435
	1240	1680	210	159	44	40		3.09342	3.22531
	1060	1780	280	252	34	27		3.02531	3.25042
	1040	1440	290	248	29	34		3.01703	3.15836
	1200	1420	250	278	38	28		3.07918	3.15229
	1220	1840	270	308	42	28		3.08636	3.26482
	1160	1140	260	344	32	39		3.06446	3.0569
	1020	1120	300	240	36	39		3.0086	3.04922
	1060	2040	210	264	43	40		3.02531	3.30963
	1160	1880	250	256	41	36		3.06446	3.27416
	1060	2160	200	288	35	36		3.02531	3.33445
	1240	2240	260	328	45	59		3.09342	3.35025
	1180	1280	200	206	31	30		3.07188	3.10721
	1000	1500	230	232	28	22		3	3.17609
	1190	1984	239	239	27	27		3.07555	3.29754
	1250	1632	254	212	30	34		3.09691	3.21272
	1570	2328	218	207	24	16		3.1959	3.36698
	1460	2256	219	235	24	20		3.16435	3.35334
	1140	1044	210	354	37	68		3.0569	3.0187
	1040	928	230	220	27	42		3.01703	2.96755
	1190	1376	211	202	43	39		3.07555	3.13862
	1100	1184	234	208	37	30		3.04139	3.07335
	1800	1904	211	321	45	36		3.25527	3.27967
	1900	1944	191	303	43	42		3.27875	3.2887
	1260	1856	400	322	50	67		3.10037	3.26858
	1380	1640	450	300	49	35		3.13988	3.21484
	1860	1808	410	296	53	43		3.26951	3.2572
	1630	1864	420	304	44	33		3.21219	3.27045
	2380	2472	333	346	53	35		3.37658	3.39305
	2390	2464	345	389	46	42		3.3784	3.39164
							Medium	2.27875	2.58433
								2.49136	2.48855
	Figure S1							2.44716	2.59329
								2.43136	2.53148
								2.36173	2.61909
								2.44716	2.66652
								2.43136	2.48287
								2.36173	2.58883
								2.41497	2.64345
								2.34242	2.60638
								2.34242	2.61909
								2.32222	2.63144
								2.36173	2.57054
								2.30103	2.61909
								2.4624	2.51055
								2.32222	2.52375
								2.47712	2.14613
								2.59106	2.38739
								2.36173	2.37475
								2.41497	2.39445
								2.61278	2.53656
								2.73239	2.4183
								2.60206	2.64345
								2.64345	2.57978
								2.57978	2.64345
								2.5563	2.62634
								2.54407	2.40483
								2.68124	2.30535
								2.60206	2.42813
								2.59106	2.43457
								2.4624	2.50379
								2.41497	2.59988
								2.43136	2.44716
								2.34242	2.43457
								2.34242	2.48287
								2.34242	2.47129
								2.34242	2.57978
								2.25527	2.6149
								2.39794	2.44716
								2.27875	2.57978
								2.32222	2.48855
								2.32222	2.58883
								2.43136	2.54654
								2.38021	2.48287
								2.38021	2.48287
								2.36173	2.5611
								2.41497	2.38202
								2.32222	2.34044
								2.44716	2.45332
								2.4624	2.33445
								2.38021	2.35411
								2.44716	2.34242
								2.6902	2.65128
								2.75587	2.66276
								2.66276	2.38021
								2.6902	2.47712
								2.69897	2.66464
								2.68124	2.64933
								2.4624	2.36922
								2.41497	2.29226
								2.4624	2.43457
								2.51851	2.49415
								2.54407	2.34044
								2.5563	2.33041
								2.57978	2.47712
								2.39794	2.47129
								2.32222	2.30963
								2.34242	2.35793
								2.43136	2.44716
								2.14613	2.32634
								2.41497	2.29226
								2.47712	2.4014
								2.49136	2.47129
								2.30103	2.46538
								2.27875	2.35793
								2.38021	2.32634
								2.44716	2.35793
								2.4624	2.22531
								2.34242	2.43457
								2.4624	2.42813
								2.44091	2.32015
								2.37475	2.30535
								2.32838	2.3032
								2.34635	2.3032
								2.38021	2.30535
								2.43136	2.32222
								2.34439	2.2878
								2.31387	2.18469
								2.35603	2.43616
								2.30963	2.35603
								2.50515	2.52634
								2.716	2.617
								2.60206	2.52634
								2.64345	2.63548
								2.53908	2.50651
								2.55991	2.60097
								2.44716	2.38021
								2.25527	2.44091
								2.53148	2.21484
								2.32222	2.2014
								2.44716	2.4014
								2.4624	2.39445
								2.39794	2.44404
								2.43136	2.48855
								2.41497	2.53656
								2.47712	2.38021
								2.32222	2.4216
								2.39794	2.40824
								2.30103	2.45939
								2.41497	2.51587
								2.30103	2.31387
								2.36173	2.36549
								2.3784	2.3784
								2.40483	2.32634
								2.33846	2.31597
								2.34044	2.37107
								2.32222	2.549
								2.36173	2.34242
								2.32428	2.30535
								2.36922	2.31806
								2.32428	2.50651
								2.28103	2.48144
								2.60206	2.50786
								2.65321	2.47712
								2.61278	2.47129
								2.62325	2.48287
								2.52244	2.53908
								2.53782	2.58995
							Low	1.74036	1.53148
								1.83251	1.57978
								1.74819	1.64345
								1.83885	1.5682
								1.76343	1.60206
								1.83251	1.59106
								1.80618	1.61278
								1.74036	1.64345
								1.77085	1.50515
								1.83885	1.60206
								1.78533	1.23045
								1.73239	1.70757
								1.716	1.39794
								1.78533	1.6721
								1.75587	1.68124
								1.83885	1.61278
								1.94448	1.47712
								1.75587	1.32222
								1.69897	1.4624
								1.60206	1.30103
								1.90849	1.83885
								1.77085	1.80618
								1.86332	1.75587
								1.80618	1.59106
								1.88649	1.72428
								1.72428	1.61278
								1.69897	1.47712
								1.76343	1.77085
								1.60206	1.5563
								1.69897	1.41497
								1.66276	1.6902
								1.74036	1.79934
								1.69897	1.72428
								1.81291	1.73239
								1.80618	1.64345
								1.91908	1.6902
								1.75587	1.63347
								1.68124	1.62325
								1.73239	1.716
								1.88081	1.716
								1.80618	1.75587
								1.77815	1.75587
								1.79934	1.74819
								1.83251	1.61278
								1.86332	1.83251
								1.77085	1.66276
								1.5563	1.6902
								1.62325	1.70757
								1.6721	1.5682
								1.68124	1.81954
								1.6902	1.59106
								1.65321	1.5682
								1.85126	1.83885
								1.89763	1.77815
								1.87506	1.70757
								1.88081	1.74036
								1.83885	1.72428
								1.77815	1.77815
								1.77815	1.47712
								1.79239	1.27875
								1.76343	1.4624
								1.62325	1.36173
								1.6721	1.70757
								1.64345	1.69897
								1.70757	2.19033
								1.64345	1.61278
								1.44716	1.54407
								1.59106	1.39794
								1.61278	1.53148
								1.61278	1.5563
								1.66276	1.75587
								1.68124	1.51851
								1.64345	1.23045
								1.6721	1.68124
								1.69897	1.716
								1.74819	1.51851
								1.66276	1.6902
								1.66276	1.62325
								1.38021	1.17609
								1.49136	1.50515
								1.43136	1.36173
								1.49136	1.49136
								1.54407	1.59106
								1.44716	1.43136
								1.6721	1.32222
								1.59106	1.61278
								1.62325	1.23045
								1.68124	1.04139
								1.62325	1.5563
								1.60206	1.53148
								1.63347	1.41497
								1.74819	1.4624
								1.77815	1.60206
								1.79934	1.57978
								1.61278	1.50515
								1.6902	1.60206
								1.64345	1.61278
								1.47712	1.34242
								1.62325	1.62325
								1.64345	1.60206
								1.53148	1.43136
								1.4624	1.53148
								1.57978	1.44716
								1.62325	1.44716
								1.50515	1.59106
								1.5563	1.59106
								1.63347	1.60206
								1.61278	1.5563
								1.54407	1.5563
								1.65321	1.77085
								1.49136	1.47712
								1.44716	1.34242
								1.43136	1.43136
								1.47712	1.53148
								1.38021	1.20412
								1.38021	1.30103
								1.5682	1.83251
								1.43136	1.62325
								1.63347	1.59106
								1.5682	1.47712
								1.65321	1.5563
								1.63347	1.62325
								1.69897	1.82607
								1.6902	1.54407
								1.72428	1.63347
								1.64345	1.51851
								1.72428	1.54407
								1.66276	1.62325
							RSQ	0.945643
Table S2
Table 2 Raw data for Natural samples (25)			Petrifilm	Pour plate
	Petrifilm	Pour plate	207	220
1	TNTC	TNTC	94	95
2	TNTC	TNTC	710	736	0.976854	RSQ	Pearson
3	207	220	245	251	0.988359	Pearson	RSQ
4	TNTC	TNTC	9	15
5	TNTC	TNTC	20	27		Petrifilm	Pour plate
6	94	95	1	5		2.31597	2.34242
7	TNTC	TNTC	29	35		1.97313	1.97772
8	710	736	330	350		2.85126	2.86688
9	245	251	21	28		2.38917	2.39967
10	9	15	0.00182031	p value		0.954243	1.17609
11	TNTC	TNTC	166.6	176.2	Mean	1.30103	1.43136
12	TNTC	TNTC	223.338	230.252	SD	0	0.69897
13	20	27				1.4624	1.54407
14	TNTC	TNTC				2.51851	2.54407
15	TNTC	TNTC				1.32222	1.44716
16	1	5				0.0374789
17	TNTC	TNTC
18	TNTC	TNTC		Figure S2
19	TNTC	TNTC
20	TNTC	TNTC
21	29	35
22	330	350
23	21	28
24	TNTC	TNTC
25	TNTC	TNTC
